# Supplementary material for: Arms race of temporal partitioning between carnivorous and herbivorous mammals
Source: Sci Rep. 2018 Jan 29;8:1713. doi: 10.1038/s41598-018-20098-6 (PMC5789060; doi:10.1038/s41598-018-20098-6)
Supplement: Supplementary file 2 — Dataset 1 [file 41598_2018_20098_MOESM2_ESM.xlsx]

## Sheet: Sheet1
Supplementary Table S1 Species with gene sequences used in this study.
Order	Family	Species	ARR3	CNGA1	CNGA3	CNGB1	CNGB3	GNAT1	GNAT2	GNB1	GNB3	GNB5	GNGT1	GNGT2	GRK1	GRK7	GUCA1A	GUCA1B	GUCA1C	GUCY2D	GUCY2F	LWS	PDE6A	PDE6B	PDE6C	PDE6G	PDE6H	RCVRN	RGS9	RGS9BP	RH1	SAG	SLC24A1	SLC24A2	SWS1
Eulipotyphla	Soricidae	Sorex araneus		XM_004608045.1	XM_004609292.1		XM_004602545.1	XM_004615229.1	XM_004620059.1	XM_004607039.1	XM_004610465.2	XM_004601670.1	XM_004602184.1		XM_004621404.1	XM_004603208.1			XM_004622781.1	XM_012931884.1			XM_004620586.1	XM_004617392.1	XM_004607357.1	XM_004621050.1	XM_004611296.1	XM_004603909.1		XM_004600702.1	XM_004613232.1			XM_004600176.1	XM_004608279.2
Eulipotyphla	Talpidae	Condylura cristata		XM_004681482.2	XM_004686146.1	XM_012730475.1	XM_004679750.1	XM_004676137.1	XM_004689689.1		XM_012732649.1	XM_004687783.2	XM_004676689.1			XM_004682145.1	XM_004673478.1	XM_004674007.2		XM_012726084.1	XM_004685699.1		XM_004686878.2		XM_004680616.2	XM_004695505.2	XM_004693251.2	XM_004684593.1	XM_012733141.1	XM_004693596.1	XM_004692360.2	XM_004674185.1	XM_012728523.1	XM_012721350.1	XM_004677016.2
Eulipotyphla	Erinaceidae	Erinaceus europaeus		XM_007539724.1	XM_016187568.1	XM_016186844.1	XM_007517351.1	XM_007527274.1	XM_007529340.1	XM_007529497.2	XM_007537043.1	XM_016190684.1	XM_007522496.2	XM_016189327.1	XM_007537444.1	XM_007529934.1	XM_007529739.1	XM_007529737.2	XM_007538170.2	XM_007523415.2	XM_007534369.1	XM_007534857.1	XM_007516396.2		XM_007516784.1	XM_007534734.2	XM_007533148.1	XM_007522653.1	XM_007524319.2	XM_007539463.2	XM_007517079.1	XM_007519620.2		XM_016193634.1	XM_007526304.1
Pholidota	Manidae	Manis javanica		XM_017650902.1	XM_017659840.1	XM_017674622.1	XM_017675409.1	XM_017669632.1	XM_017666630.1	XM_017661989.1	XM_017670753.1	XM_017657372.1	XM_017662380.1	XM_017650425.1	XM_017665040.1	XM_017648355.1	XM_017649119.1	XM_017649118.1		XM_017639841.1				XM_017667336.1	XM_017678013.1	XM_017680622.1	XM_017670085.1	XM_017658650.1	XM_017652620.1	XM_017667185.1	XM_017647349.1	XM_017671891.1			XM_017652220.1
Carnivora	Felidae	Panthera tigris	XM_015544496.1	XM_007075906.1	XM_007097813.2	XM_007090377.2	XM_007084323.1	XM_015540464.1	XM_007076418.2	XM_007094605.2	XM_007089597.2	XM_007081888.2	XM_015535101.1	XM_007085715.2		XM_007086349.2		XM_007085192.1	XM_007098646.2		XM_007091050.1		XM_007093376.2	XM_007093174.1	XM_007080252.2	XM_007091462.2	XM_007082763.2	XM_007085958.2	XM_015535457.1		XM_007075434.1	XM_015537875.1	XM_007084521.2	XM_015544883.1	XM_007078061.2
Carnivora	Felidae	Panthera pardus	XM_019428620.1	XM_019412658.1	XM_019459787.1	XM_019455787.1	XM_019453407.1	XM_019416895.1	XM_019457760.1	XM_019461111.1	XM_019464674.1	XM_019442100.1	XM_019443330.1	XM_019415860.1	XM_019443818.1	XM_019438312.1	XM_019457125.1	XM_019457126.1	XM_019448290.1		XM_019426826.1	XM_019437761.1	XM_019464396.1	XM_019436883.1	XM_019445118.1	XM_019465935.1	XM_019452076.1	XM_019413446.1		XM_019423326.1	XM_019433593.1	XM_019445522.1	XM_019441749.1	XM_019415388.1	XM_019452672.1
Carnivora	Felidae	Acinonyx jubatus	XM_015080572.1	XM_015072288.1	XM_015065124.1	XM_015074478.1	XM_015074732.1	XM_015077115.1	XM_015075383.1	XM_015082852.1	XM_015061366.1	XM_015063497.1	XM_015066529.1	XM_015083374.1	XM_015084893.1	XM_015080136.1		XM_015071150.1	XM_015069180.1		XM_015070212.1		XM_015083558.1	XM_015080005.1	XM_015061929.1	XM_015085676.1	XM_015061743.1	XM_015078699.1	XM_015072648.1		XM_015074629.1	XM_015073282.1	XM_015078726.1	XM_015067858.1	XM_015071080.1
Carnivora	Felidae	Felis catus	XM_019823921.1	XM_006931133.2	XM_019827071.1	XM_019819804.1	XM_019822856.1	XM_003982253.3	XM_003990410.4	XM_019836005.1	XM_003988332.4	XM_019832409.1	XM_019825466.1	XM_006940231.3	XM_003980540.3	XM_003992047.4	XM_003986138.3	XM_003986139.3	XM_003991614.3		XM_019824152.1	XM_019823330.1	XM_011286121.2	XM_003985610.3	XM_019813553.1	XM_019818382.1	XM_019834576.1	XM_003996209.4	XM_019818137.1		NM_001009242.1	XM_003991270.4	XM_019832218.1	XM_019816036.1	XM_003983019.4
Carnivora	Canidae	Canis familiaris					AF490511.1							AF038862.1
Carnivora	Canidae	Canis lupus	XM_549059.5	NM_001003222.1	XM_538462.4	KC527595.1	XM_014109163.1	XM_014121725.1	XM_547240.4	XM_005620339.2	NM_001003004.1	XM_014109373.1	NM_001003225.1	XM_014116461.1	XM_003639814.1	XM_014106747.1	XM_846394.4	XM_014118438.1	XM_545090.5	NM_001003207.1	XM_005641659.1	NM_001197072.1	NM_001003073.1	NM_001002934.1	XM_014109101.1	XM_014116188.1	XM_848650.4	NM_001014281.1	XM_005624274.2	XM_005616775.2	XM_005632035.2	NM_001003230.1		XM_005626669.2	XM_539386.4
Carnivora	Mustelidae	Mustela putorius	XM_004777189.1	XM_004764968.1	XM_004752902.2	XM_013052160.1	XM_004766970.2	XM_004760594.2	XM_004769709.2	XM_013050947.1	XM_004766654.2	XM_013057670.1	XM_004767865.2		XM_004745983.2	XM_004754495.2	XM_004739910.2	XM_004739909.1	XM_004769142.2	XM_004760239.2	XM_013064826.1		XM_004737847.2	XM_004772362.2	XM_004749643.2	XM_004748708.1	XM_004755772.2	XM_004760168.2	XM_004749102.2	XM_004765220.2	XM_004738577.1	XM_004773509.2	XM_013059571.1		XM_004741814.2
Carnivora	Ursidae	Ailuropoda melanoleuca	XM_002918012.3	XM_011222034.2	XM_019800435.1	XM_011223054.2	XM_002916899.2	XM_002920527.3	XM_002919208.3	XM_019805027.1	XM_002922232.3	XM_019804454.1	XM_019798587.1	XM_019797115.1	XM_002925961.3	XM_002916859.3	XM_011218795.1	XM_011218767.2	XM_002928481.3	XM_011227427.2	XM_011230841.1		XM_019798486.1	XM_002924420.3	XM_002916098.3	XM_019798930.1	XM_019809134.1	XM_011217221.2		XM_019796244.1	XM_002921249.3	XM_011223332.2	XM_011218476.2	XM_019798958.1	XM_002913423.3
Carnivora	Ursidae	Ursus maritimus	XM_008712267.1	XM_008701454.1	XM_008699792.1	XM_008702740.1	XM_008689117.1		XM_008704022.1	XM_008711610.1	XM_008683533.1	XM_008705982.1	XM_008686244.1	XM_008688198.1	XM_008684928.1	XM_008707788.1	XM_008691983.1	XM_008691909.1	XM_008706605.1	XM_008688102.1	XM_008709304.1		XM_008692738.1	XM_008705527.1	XM_008696253.1	XM_008693855.1	XM_008707039.1	XM_008688119.1	XM_008693654.1		XM_008697847.1	XM_008690321.1	XM_008708575.1	XM_008689801.1	XM_008705848.1
Carnivora	Phocidae	Leptonychotes weddellii	XM_006737474.1	XM_006740254.1	XM_006733859.1		XM_006727116.1	XM_006737343.1	XM_006742811.1		XM_006737853.1	XM_006733322.1	XM_006732934.1	XM_006741452.1	XM_006738686.1	XM_006737464.1	XM_006729191.1	XM_006729190.1	XM_006752454.1	XM_006738938.1	XM_006737170.1	XM_006739353.1				XM_006743075.1	XM_006733773.1	XM_006746825.1	XM_006741902.1	XM_006738880.1			XM_006729639.1
Carnivora	Odobenidae	Odobenus rosmarus	XM_004396621.1	XM_004396298.1	XM_012562280.1	XM_012560790.1	XM_004393765.1	XM_004399268.1	XM_004407179.2	XM_012564847.1	XM_004413920.1	XM_004396572.2	XM_004394083.2	XM_004395123.1	XM_004412264.2	XM_004397290.1	XM_004408069.1	XM_004408070.1	XM_004391696.1	XM_012561739.1	XM_004399761.1	XM_004409188.1	XM_004402803.2	XM_004396240.1	XM_004412567.1	XM_004404493.1	XM_004406982.2	XM_004398430.1	XM_004405767.1	XM_004405350.1	XM_004395657.1	XM_004396066.2	XM_004409381.1	XM_004405661.2	XM_004398023.2
Chiroptera	Vespertilionidae	Eptesicus fuscus		XM_008140284.1	XM_008156528.1		XM_008160679.1		XM_008147122.1	XM_008151710.1	XM_008144859.1	XM_008143251.1		XM_008153739.1	XM_008143908.1	XM_008152510.1	XM_008158905.1	XM_008158904.1	XM_008146678.1	XM_008153487.1	XM_008160126.1		XM_008152199.1	XM_008150924.1	XM_008156895.1	XM_008154988.1	XM_008140447.1	XM_008153457.1	XM_008149396.1	XM_008139774.1	XM_008152292.1	XM_008138418.1	XM_008139251.1	XM_008145037.1	XM_008154038.1
Chiroptera	Vespertilionidae	Miniopterus natalensis	XM_016207389.1	XM_016207986.1	XM_016217879.1	XM_016206514.1	XM_016198950.1		XM_016223461.1	XM_016216850.1	XM_016221836.1	XM_016224966.1	XM_016218911.1	XM_016215596.1	XM_016212875.1		XM_016212710.1		XM_016212503.1	XM_016222398.1	XM_016198670.1		XM_016210636.1	XM_016195894.1	XM_016220746.1	XM_016215443.1	XM_016197497.1	XM_016222453.1	XM_016214519.1	XM_016220882.1	XM_016209965.1	XM_016204630.1	XM_016208626.1	XM_016205477.1	XM_016213323.1
Chiroptera	Vespertilionidae	Myotis brandtii		XM_005853140.2	XM_014536415.1		XM_014528439.1		XM_005860053.2	XM_014543793.1	XM_014545662.1			XM_005868144.2	XM_005877683.2		XM_005885791.2	XM_014533021.1			XM_014538846.1		XM_005870464.2		XM_005884050.2	XM_014531264.1	XM_005866782.2	XM_005878804.2	XM_005875782.2		XM_005870029.2	XM_014530590.1	XM_014535428.1	XM_005879940.2	XM_005868920.2
Chiroptera	Vespertilionidae	Myotis lucifugus		XM_006101286.2	XM_014463436.1					XM_014449496.1	XM_014451628.1	XM_014453442.1		XM_006098972.2	XM_014467416.1	XM_006083778.2	XM_006105246.2	XM_014447426.1		XM_006109941.2	XM_006082338.1	XM_006087664.2			XM_006090018.2		XM_014451727.1	XM_006099723.2	XM_006092421.2	XM_006095990.2	XM_006083811.2	XM_014463897.1			XM_006088379.2
Chiroptera	Vespertilionidae	Myotis davidii		XM_006759256.2	XM_006773087.2	XM_015558802.1	XM_015565628.1		XM_006762975.2	XM_006772536.2	XM_006757565.2	XM_015558907.1		XM_006774246.2	XM_006769302.2		XM_006776438.2	XM_015572256.1				XM_006766920.2	XM_015565608.1		XM_006755088.2	XM_015560011.1	XM_006773257.2	XM_006761682.2	XM_006776667.2			XM_006760444.2	XM_015568502.1	XM_006764928.2	XM_006771393.2
Chiroptera	Vespertilionidae	Myotis ricketti																																	EU662250.1
Chiroptera	Pteropodidae	Pteropus vampyrus	XM_011371481.1	XM_011362816.1	XM_011382024.1	XM_011379970.1	XM_011375916.1	XM_011364719.1	XM_011367701.1	XM_011377312.1	XM_011365822.1	XM_011355124.1	XM_011363577.1	XM_011382705.1		XM_011357432.1	XM_011354617.1	XM_011354618.1	XM_011382435.1	XM_011358904.1	XM_011374319.1			XM_011386079.1	XM_011361550.1	XM_011373699.1	XM_011372948.1	XM_011358956.1	XM_011368571.1	XM_011371859.1		XM_011380875.1	XM_011363312.1	XM_011365352.1
Chiroptera	Pteropodidae	Pteropus alecto	XM_006908522.1	XM_006922481.1	XM_006909470.1		XM_006924108.2	XM_006909121.2	XM_006919607.2	XM_006903910.2	XM_006914645.2	XM_006920352.2	XM_006911907.1	XM_006924773.1	XM_006909342.1	XM_006907183.1	XM_006926557.1	XM_006926556.1	XM_006905491.2	XM_006922348.1	XM_006922715.1		XM_006906388.1	XM_006919052.2	XM_006925942.1	XM_006912160.2	XM_006912652.2	XM_006922389.1		XM_015600310.1		XM_006906619.1	XM_015595874.1	XM_006918339.1	XM_006910537.1
Chiroptera	Pteropodidae	Rousettus aegyptiacus	XM_016132608.1	XM_016161178.1	XM_016142999.1	XM_016130064.1	XM_016153160.1	XM_016149996.1	XM_016155589.1	XM_016144455.1	XM_016162823.1	XM_016162697.1	XM_016160839.1	XM_016158427.1	XM_016151971.1	XM_016141851.1	XM_016128513.1	XM_016128745.1	XM_016162440.1	XM_016154733.1	XM_016160404.1	XM_016158799.1	XM_016150375.1	XM_016159338.1	XM_016164247.1	XM_016163881.1	XM_016140554.1		XM_016143678.1	XM_016133229.1	XM_016122023.1	XM_016134745.1	XM_016141018.1	XM_016160425.1	XM_016148657.1
Chiroptera	Rhinolophidae	Rhinolophus sinicus	XM_019747950.1	XM_019741002.1	XM_019753799.1	XM_019753445.1	XM_019726301.1	XM_019723802.1	XM_019730494.1	XM_019712056.1	XM_019754434.1	XM_019747080.1	XM_019729844.1	XM_019740612.1	XM_019742026.1	XM_019746567.1		XM_019738344.1	XM_019742925.1				XM_019734308.1	XM_019719357.1	XM_019739680.1	XM_019735687.1	XM_019744754.1	XM_019755221.1	XM_019733012.1	XM_019742685.1	XM_019746544.1	XM_019739817.1	XM_019725591.1	XM_019750362.1	XM_019749981.1
Chiroptera	Hipposideridae	Hipposideros armiger		XM_019624610.1	XM_019669201.1		XM_019651621.1	XM_019630457.1	XM_019630578.1	XM_019658480.1	XM_019627716.1	XM_019664968.1	XM_019624723.1			XM_019646038.1	XM_019642648.1	XM_019642647.1				XM_019664260.1	XM_019630081.1	XM_019658101.1	XM_019639109.1	XM_019661955.1	XM_019643274.1	XM_019654412.1	XM_019637767.1	XM_019654482.1	XM_019646023.1	XM_019629202.1	XM_019647276.1
Perissodactyla	Equidae	Equus asinus	XM_014835599.1	XM_014857097.1	XM_014859168.1	XM_014827256.1	XM_014839123.1	XM_014840483.1	XM_014835145.1	XM_014863121.1	XM_014866538.1	XM_014850545.1	XM_014853365.1	XM_014833785.1	XM_014867946.1	XM_014852074.1	XM_014830807.1		XM_014858532.1	XM_014861574.1	XM_014854661.1		XM_014852612.1	XM_014832196.1	XM_014862961.1	XM_014864233.1	XM_014834205.1	XM_014864142.1	XM_014847650.1	XM_014860395.1	XM_014838425.1	XM_014862550.1	XM_014856184.1	XM_014845393.1	XM_014854379.1
Perissodactyla	Equidae	Equus caballus		XM_005608791.2	XM_014730994.1	XM_014738258.1	XM_005613023.1	XM_014731667.1	XM_001495016.4	XM_001503432.3	XM_001497120.3	XM_005603342.2	XM_001492791.3	XM_005597476.2	XM_001504091.2	XM_001494328.3			XM_001501669.1	XM_005597760.2	XM_005614408.1	NM_001081845.1	XM_001503759.5	XM_001487882.4	XM_001502428.2	XM_001488717.3	XM_014740543.1	XM_001503254.5	XM_005597249.2				XM_014734122.1	XM_005605028.2	XM_001502735.4
Perissodactyla	Equidae	Equus przewalskii	XM_008507287.1	XM_008535837.1	XM_008525274.1	XM_008530575.1		XM_008529798.1	XM_008523440.1	XM_008544071.1		XM_008516256.1	XM_008544767.1	XM_008520371.1		XM_008529341.1			XM_008530846.1	XM_008543045.1	XM_008538994.1		XM_008534085.1	XM_008543289.1	XM_008520676.1	XM_008520390.1		XM_008528741.1	XM_008524089.1			XM_008527825.1		XM_008525632.1	XM_008510832.1
Perissodactyla	Rhinocerotidae	Ceratotherium simum																											XM_014789190.1
Cetartiodactyla	Camelidae	Vicugna pacos	XM_006217685.1	XM_006198107.1	XM_006203874.1		XM_006202358.1	XM_006196329.1	XM_006197415.2	XM_015238342.1	XM_006210873.2		XM_006207632.2	XM_015247927.1	XM_006218185.2	XM_006202760.1	XM_006202007.2	XM_006202006.1		XM_006217797.2	XM_006215196.1	XM_006218499.1	XM_006204454.2	XM_006213058.2	XM_006211026.2	XM_006199449.2	XM_006199894.1	XM_006216182.1	XM_006199335.2	XM_015246064.1	XM_006206787.1	XM_006209130.2	XM_006209612.1	XM_015242654.1	XM_006202271.1
Cetartiodactyla	Camelidae	Camelus dromedarius	XM_010978769.1	XM_010992863.1	XM_010992682.1	XM_010985716.1	XM_010979349.1	XM_010978225.1	XM_010975914.1	XM_010999355.1	XM_010990842.1	XM_010977166.1	XM_010979667.1		XM_010987650.1		XM_010977341.1	XM_010977343.1		XM_010996501.1	XM_010985023.1	XM_010991460.1	XM_010989496.1	XM_010993861.1	XM_010974296.1	XM_010999529.1	XM_010988867.1	XM_010991774.1	XM_010975977.1		XM_010984900.1	XM_010999016.1	XM_010985101.1	XM_010988149.1	XM_010975637.1
Cetartiodactyla	Camelidae	Camelus bactrianus	XM_010973673.1	XM_010962592.1	XM_010959049.1		XM_010952037.1	XM_010969152.1	XM_010948256.1	XM_010957647.1	XM_010957699.1	XM_010969505.1	XM_010972655.1			XM_010952309.1	XM_010973736.1	XM_010973737.1	XM_010970928.1	XM_010966007.1	XM_010946099.1		XM_010956105.1	XM_010958732.1	XM_010971210.1	XM_010950664.1	XM_010946473.1	XM_010965981.1	XM_010948641.1		XM_010953086.1	XM_010948168.1	XM_010955434.1	XM_010946021.1	XM_010947561.1
Cetartiodactyla	Camelidae	Camelus ferus	XM_006193909.1	XM_006185958.1	XM_006177609.1		XM_006193948.1	XM_006174100.1	XM_006179956.2	XM_014552556.1	XM_006176765.1	XM_014553432.1		XM_014567123.1	XM_006176735.2	XM_006190556.1	XM_006190648.2	XM_006190649.1	XM_014565683.1	XM_014552587.1		XM_006188804.1	XM_006175909.2	XM_006177820.2	XM_006183656.1	XM_014555253.1	XM_006192105.1	XM_006176951.2	XM_014553032.1		XM_006180073.1	XM_006191130.2	XM_006184023.1	XM_014555583.1	XM_006184725.1
Cetartiodactyla	Suidae	Sus scrofa	NM_214345.1			XM_005664399.2	XM_003125585.5	XM_013981732.1			XM_013987277.1	XM_001924730.3		XM_003358085.3	XM_003357908.2	XM_013982081.1		XM_005665993.2					XM_005661807.2				XM_013997806.1	XM_003131991.3		XM_013988552.1	NM_214221.1	NM_214079.1		NM_001244595.1	NM_214090.1
Cetartiodactyla	Bovidae	Bison bison	XM_010832129.1	XM_010858885.1	XM_010829613.1		XM_010862156.1	XM_010851830.1	XM_010830901.1	XM_010849990.1	XM_010844936.1	XM_010836749.1	XM_010839772.1	XM_010842754.1		XM_010858173.1	XM_010863172.1	XM_010863171.1	XM_010838591.1	XM_010843204.1					XM_010842181.1	XM_010856319.1	XM_010858733.1	XM_010843011.1	XM_010856060.1	XM_010848925.1	XM_010862448.1		XM_010834545.1	XM_010857076.1	XM_010831706.1
Cetartiodactyla	Bovidae	Bos taurus	NM_173994.2	NM_174278.2	NM_174279.2	NM_181019.2		NM_181022.2	NM_174326.2	XM_005217017.1	XM_005207135.3	XM_010809356.2	XM_010803983.2	XM_005220481.3	NM_174173.2	NM_174332.3	NM_174546.2	NM_174786.1	XM_015471232.1	XM_015458668.1	NM_174549.2	NM_174566.1	NM_001001526.2	NM_174418.1	XM_010819787.2	XM_010816449.1	NM_174422.2	NM_174165.2	AF011357.1	XM_005218904.3	NM_001014890.2	NM_181000.2	XM_010808867.2	XM_005209907.3	NM_174567.1
Cetartiodactyla	Bovidae	Bos indicus	XM_019955553.1		XM_019969755.1	XM_019978681.1	XM_019973506.1	XM_019984864.1	XM_019956902.1	XM_019976305.1	XM_019960261.1	XM_019968839.1	XM_019959545.1	XM_019981800.1		XM_019968001.1	XM_019985163.1	XM_019985434.1		XM_019982498.1	XM_019955606.1	XM_019956500.1		XM_019962092.1	XM_019953041.1	XM_019980698.1	XM_019960124.1	XM_019980712.1	XM_019980534.1	XM_019978115.1	XM_019984265.1	XM_019957932.1	XM_019968143.1		XM_019959042.1
Cetartiodactyla	Bovidae	Bos mutus	XM_014479794.1	XM_014481071.1	XM_005911228.1		XM_005888278.1	XM_005892111.1	XM_005891307.1	XM_005888848.1	XM_005907482.2	XM_005900455.2	XM_005909691.1	XM_005890347.1	XM_005910523.1	XM_005888772.1	XM_014479547.1	XM_005900138.1	XM_005911844.1	XM_014477935.1	XM_005905768.2		XM_005895344.2	XM_014476337.1	XM_005890637.1	XM_005905389.1	XM_005903624.1	XM_005907541.1	XM_014479300.1	XM_005897756.1	XM_005902834.1	XM_005895007.1			XM_005905247.1
Cetartiodactyla	Bovidae	Bubalus bubalis	XM_006074192.1	XM_006073739.1	XM_006059886.1		XM_006073073.1	XM_006053291.1	XM_006052192.1	XM_006066888.1	XM_006065842.1	XM_006065958.1	XM_006078316.1	XM_006061950.1	XM_006076612.1	XM_006078029.1	XM_006069192.1	XM_006069194.1		XM_006062888.1	XM_006071580.1	XM_006043645.1	XM_006043077.1		XM_006043488.1	XM_006064204.1	XM_006044863.1	XM_006041669.1	XM_006061893.1	XM_006061394.1	XM_006078900.1	XM_006041762.1	XM_006050203.1		XM_006074392.1
Cetartiodactyla	Bovidae	Pantholops hodgsonii	XM_005954818.1	XM_005958804.1	XM_005977105.1		XM_005974391.1	XM_005969292.1	XM_005973578.1	XM_005969877.1	XM_005957885.1	XM_005979881.1	XM_005954515.1	XM_005964673.1	XM_005963733.1	XM_005957023.1	XM_005969656.1	XM_005969657.1	XM_005970426.1	XM_005959811.1	XM_005974231.1	XM_005957735.1	XM_005953903.1	XM_005956141.1	XM_005958864.1	XM_005963771.1	XM_005954846.1	XM_005959798.1		XM_005958254.1	XM_005955745.1	XM_005962254.1	XM_005961759.1	XM_005977676.1	XM_005981411.1
Cetartiodactyla	Bovidae	Capra hircus	XM_005700704.1	XM_018049943.1	XM_018054886.1	XM_018063155.1	XM_005689259.2	XM_013973538.2	XM_018045874.1	XM_018060496.1	XM_018048555.1	XM_018054208.1	XM_018047530.1	XM_005693694.3	XM_018044994.1	XM_005675490.2	XM_018039329.1	XM_005696310.3	XM_018050043.1	XM_018064036.1			XM_005683158.3	XM_018049890.1	XM_005698229.3	XM_013972601.2	XM_018049108.1	XM_005693569.2	XM_018063883.1	XM_018062262.1	XM_018066700.1	XM_005678743.2	XM_018053643.1	XM_013965891.2	XM_005679445.2
Cetartiodactyla	Bovidae	Ovis aries	XM_012142229.1	XM_015088778.1	NM_001143663.1		FM946177.1	XM_015105474.1	XM_012124068.2	XM_004013774.3	XM_012129465.2	XM_012181548.2	XM_015108785.1			XM_012130481.2	XM_012113860.1	XM_012113858.2	XM_012164340.1	XM_015105544.1	XM_012167898.2	XM_004022260.3	XM_012113375.2	XM_015090631.1	XM_012136835.2	XM_012109423.2	XM_015109319.1	XM_015105527.1	XM_012145360.2	XM_012190111.2	XM_012114315.2	XM_015094966.1	XM_015106552.1	XM_012133077.2	XM_004008047.3
Cetartiodactyla	Balaenopteridae	Balaenoptera acutorostrata	XM_007184970.1	XM_007180760.1	XM_007197413.1	XM_007167663.1	XM_007176107.1	XM_007168701.1	XM_007169458.1	XM_007166236.1	XM_007170139.1		XM_007195759.1		XM_007196908.1	XM_007188066.1	XM_007197867.1	XM_007197865.1	XM_007187169.1	XM_007166616.1	XM_007196519.1	XM_007185533.1	XM_007188658.1	XM_007181471.1	XM_007187479.1	XM_007185860.1	XM_007196028.1	XM_007166330.1	XM_007185954.1	XM_007165055.1	XM_007192608.1	XM_007184747.1	XM_007166046.1	XM_007176804.1	XM_007177192.1
Cetartiodactyla	Delphinidae	Tursiops truncatus	XM_019949094.1	XM_019928037.1	XM_004319875.2		XM_004319272.2		XM_004320102.2	XM_019942329.1			XM_019931330.1	XM_019924927.1		XM_004312343.2		XM_019949852.1	XM_019922150.1		XM_019949430.1	XM_019933644.1	XM_019924710.1		XM_019939575.1		XM_019938378.1	XM_004329399.2		XM_019941002.1	XM_019944522.1	XM_004327708.2	XM_019946529.1	XM_019934886.1	XM_004311115.2
Cetartiodactyla	Delphinidae	Orcinus orca	XM_004275781.1	XM_012532481.1	XM_004277771.1	XM_012539571.1	XM_004276144.1	XM_004267826.1	XM_004263143.2	XM_004272294.2	XM_004279063.1	XM_004281667.1	XM_004265592.1		XM_004273585.1	XM_004278229.1	XM_004267604.1	XM_004267603.1	XM_004286880.1	XM_004266882.1	XM_004281529.1	XM_004286442.2	XM_004280360.1	XM_004265202.1	XM_004279414.1	XM_004275568.1	XM_004281114.1	XM_004266842.2	XM_004275407.1	XM_004284132.1	XM_004284305.2	XM_004262571.1	XM_004276208.1	XM_004276096.1	XM_004272260.1
Cetartiodactyla	Lipotidae	Lipotes vexillifer	XM_007470130.1	XM_007450969.1	XM_007466894.1	XM_007468328.1		XM_007466224.1	XM_007449311.1	XM_007448937.1	XM_007469399.1	XM_007461906.1	XM_007450639.1		XM_007466370.1	XM_007446960.1	XM_007458214.1	XM_007458215.1	XM_007450544.1	XM_007457805.1	XM_007463676.1	XM_007456663.1	XM_007447511.1	XM_007467891.1	XM_007471575.1	XM_007462325.1	XM_007454622.1	XM_007457843.1	XM_007455282.1	XM_007470938.1	XM_007461564.1	XM_007445730.1	XM_007448120.1	XM_007469664.1	XM_007469685.1
Cetartiodactyla	Physeteridae	Physeter catodon	XM_007121913.1	XM_007115206.1	XM_007113193.1	XM_007107031.1		XM_007123235.1		XM_007129136.1	XM_007108290.1	XM_007124311.1			XM_007116844.1		XM_007120307.1	XM_007120308.1	XM_007119294.1	XM_007126603.1	XM_007105795.1	XM_007113595.1	XM_007130657.1	XM_007114147.1	XM_007107129.1	XM_007125637.1	XM_007107763.1	XM_007104354.1		XM_007101645.1	XM_007126220.1	XM_007103200.1	XM_007105160.1
Scandentia	Tupaiidae	Tupaia chinensis	XM_006146158.2	XM_006141465.1	XM_006166581.2	XM_014587787.1		XM_006171036.2	XM_006149535.2	XM_014582360.1	XM_006170793.1	XM_014584268.1	XM_006157475.1	XM_006166163.2		XM_006162317.2	XM_006148569.1	XM_006148568.1	XM_006164205.2	XM_006151765.2		XM_006166677.1		XM_006146726.1	XM_006147646.2	XM_006145654.2	XM_006169948.1	XM_006156409.1	XM_006146755.2	XM_006172391.2	XM_006160664.1	XM_006171151.2	XM_006153494.2	XM_006140323.2	XM_006146852.1
Rodentia	Muridae	Mus musculus	NM_133205.3	NM_007723.2	NM_001282010.1	NM_001195413.1	NM_013927.2	NM_008140.2	XM_006501008.2	NM_008142.4	NM_013530.1	NM_010313.2	XM_017321387.1	XM_017314274.1	NM_011881.3		NM_008189.3	NM_146079.1		NM_001130693.3	NM_001007576.2		NM_146086.2	NM_008806.2	NM_033614.2	XM_006532455.3	XM_006506773.3	NM_009038.2	AF125046.1	NM_145840.3	NM_145383.1	M24086.1	XM_017313271.1	XM_006538343.3	NM_007538.3
Rodentia	Sciuridae	Ictidomys tridecemlineatus														NM_001282270.1			XM_005335583.2
Rodentia	Cricetidae	Cricetulus griseus																				XM_003506533.3
Dermoptera	Cynocephalidae	Galeopterus variegatus					XM_008572614.1								XM_008572917.1						XM_008566663.1		XM_008565911.1
