# Supplementary material for: Arms race of temporal partitioning between carnivorous and herbivorous mammals
Source: Sci Rep. 2018 Jan 29;8:1713. doi: 10.1038/s41598-018-20098-6 (PMC5789060; doi:10.1038/s41598-018-20098-6)
Supplement: Supplementary file 3 — Dataset 2 [file 41598_2018_20098_MOESM3_ESM.xls]

## Sheet: Sheet1
Supplementary Table S2 The diel activity patterns of carnivorous and herbivorous mammals according to one previous study 3.
Order	Family	Genus	Species	Activity pattern
Carnivora
	Ailuridae
		Ailurus	Ailurus fulgens	Diurnal
	Canidae
		Atelocynus	Atelocynus microtis	Diurnal
		Alopex	Alopex lagopus	Nocturnal
		Canis
			Canis adustus	Nocturnal
			Canis aureus	Nocturnal
			Canis latrans	Diurnal
			Canis lupus	Nocturnal
			Canis mesomelas	Nocturnal
			Canis rufus	Nocturnal
			Canis simensis	Diurnal
		Cerdocyon	Cerdocyon thous	Nocturnal
		Chrysocyon	Chrysocyon brachyurus	Nocturnal
		Cuon	Cuon alpinus	Crepuscular
		Lycaon	Lycaon pictus	Crepuscular
		Nyctereutes	Nyctereutes procyonoides	Nocturnal
		Otocyon	Otocyon megalotis	Nocturnal
		Speothos	Speothos venaticus	Diurnal
		Urocyon
			Urocyon cinereoargenteus	Nocturnal
			Urocyon littoralis	Nocturnal
		Vulpes
			Vulpes bengalensis	Nocturnal
			Vulpes cana	Nocturnal
			Vulpes chama	Nocturnal
			Vulpes corsac	Nocturnal
			Vulpes ferrilata	Diurnal
			Vulpes macrotis	Nocturnal
			Vulpes pallida	Nocturnal
			Vulpes rueppellii	Nocturnal
			Vulpes velox	Nocturnal
			Vulpes vulpes	Nocturnal
			Vulpes zerda	Nocturnal
		Pseudalopex
			Pseudalopex culpaeus	Diurnal
			Pseudalopex fulvipes	Diurnal
			Pseudalopex griseus	Crepuscular
			Pseudalopex gymnocercus	Cathemeral
			Pseudalopex sechurae	Nocturnal
			Pseudalopex vetulus	Nocturnal
	Mephitidae
		Conepatus
			Conepatus chinga	Nocturnal
			Conepatus humboldtii	Nocturnal
			Conepatus leuconotus	Nocturnal
			Conepatus semistriatus	Nocturnal
		Mephitis
			Mephitis macroura	Nocturnal
			Mephitis mephitis	Nocturnal
		Mydaus
			Mydaus javanensis	Nocturnal
			Mydaus marchei	Nocturnal
		Spilogale
			Spilogale angustifrons	Nocturnal
			Spilogale gracilis	Nocturnal
			Spilogale putorius	Nocturnal
			Spilogale pygmaea	Nocturnal
	Mustelidae
		Taxidea	Taxidea taxus	Nocturnal
		Mellivora	Mellivora capensis	Nocturnal
		Arctonyx	Arctonyx collaris	Nocturnal
		Meles
			Meles anakuma	Nocturnal
			Meles leucurus	Nocturnal
			Meles meles	Nocturnal
		Eira	Eira barbara	Diurnal
		Gulo	Gulo gulo	Nocturnal
		Martes
			Martes americana	Nocturnal
			Martes flavigula	Diurnal
			Martes foina	Nocturnal
			Martes gwatkinsii	Diurnal
			Martes martes	Nocturnal
			Martes melampus	Nocturnal
			Martes pennanti	Nocturnal
			Martes zibellina	Cathemeral
		Melogale
			Melogale everetti	Nocturnal
			Melogale moschata	Nocturnal
			Melogale orientalis	Nocturnal
			Melogale personata	Nocturnal
		Galictis
			Galictis cuja	Diurnal
			Galictis vittata	Diurnal
		Vormela	Vormela peregusna	Nocturnal
		Ictonyx
			Ictonyx libyca	Nocturnal
			Ictonyx striatus	Nocturnal
		Poecilogale	Poecilogale albinucha	Nocturnal
		Pteronura	Pteronura brasiliensis	Diurnal
		Lontra
			Lontra canadensis	Nocturnal
			Lontra felina	Diurnal
			Lontra longicaudis	Diurnal
			Lontra provocax	Nocturnal
		Enhydra	Enhydra lutris	Diurnal
		Lutra
			Lutra lutra	Nocturnal
			Lutra maculicollis	Diurnal
			Lutra sumatrana	Nocturnal
		Aonyx
			Aonyx capensis	Nocturnal
			Aonyx cinerea	Diurnal
			Aonyx congicus	Nocturnal
		Lutrogale	Lutrogale perspicillata	Diurnal
		Mustela
			Mustela africana	Diurnal
			Mustela altaica	Nocturnal
			Mustela erminea	Nocturnal
			Mustela eversmanii	Nocturnal
			Mustela frenata	Nocturnal
			Mustela itatsi	Nocturnal
			Mustela kathiah	Nocturnal
			Mustela lutreola	Nocturnal
			Mustela nigripes	Nocturnal
			Mustela nivalis	Cathemeral
			Mustela nudipes	Cathemeral
			Mustela putorius	Nocturnal
			Mustela sibirica	Nocturnal
			Mustela subpalmata	Nocturnal
		Neovison	Neovison vison	Nocturnal
		Lyncodon	Lyncodon patagonicus	Nocturnal
	Procyonidae
		Bassaricyon
			Bassaricyon alleni	Nocturnal
			Bassaricyon beddardi	Nocturnal
			Bassaricyon gabbii	Nocturnal
			Bassaricyon lasius	Nocturnal
			Bassaricyon pauli	Nocturnal
		Bassariscus
			Bassariscus astutus	Nocturnal
			Bassariscus sumichrasti	Nocturnal
		Nasua
			Nasua narica	Diurnal
			Nasua nasua	Diurnal
		Nasuella	Nasuella olivacea	Diurnal
		Potos	Potos flavus	Nocturnal
		Procyon
			Procyon cancrivorus	Nocturnal
			Procyon lotor	Nocturnal
			Procyon pygmaeus	Nocturnal
	Ursidae
		Ailuropoda	Ailuropoda melanoleuca	Cathemeral
		Helarctos	Helarctos malayanus	Diurnal
		Melursus	Melursus ursinus	Nocturnal
		Tremarctos	Tremarctos ornatus	Diurnal
		Ursus
			Ursus americanus	Diurnal
			Ursus arctos	Diurnal
			Ursus maritimus	Diurnal
			Ursus thibetanus	Diurnal
	Eupleridae
		Cryptoprocta	Cryptoprocta ferox	Cathemeral
		Eupleres	Eupleres goudotii	Cathemeral
		Fossa	Fossa fossana	Nocturnal
		Galidia	Galidia elegans	Diurnal
		Galidictis
			Galidictis fasciata	Nocturnal
			Galidictis grandidieri	Nocturnal
		Mungotictis	Mungotictis decemlineata	Diurnal
		Salanoia	Salanoia concolor	Diurnal
	Felidae
		Acinonyx	Acinonyx jubatus	Diurnal
		Caracal
			Caracal aurata	Nocturnal
			Caracal caracal	Nocturnal
		Felis
			Felis chaus	Nocturnal
			Felis margarita	Nocturnal
			Felis nigripes	Nocturnal
			Felis silvestris	Nocturnal
		Leopardus
			Leopardus colocolo	Nocturnal
			Leopardus geoffroyi	Nocturnal
			Leopardus guigna	Nocturnal
			Leopardus jacobita	Nocturnal
			Leopardus pardalis	Cathemeral
			Leopardus tigrinus	Nocturnal
			Leopardus wiedii	Nocturnal
		Leptailurus	Leptailurus serval	Nocturnal
		Lynx
			Lynx canadensis	Nocturnal
			Lynx lynx	Cathemeral
			Lynx pardinus	Nocturnal
			Lynx rufus	Nocturnal
		Pardofelis
			Pardofelis badia	Nocturnal
			Pardofelis marmorata	Nocturnal
			Pardofelis temminckii	Nocturnal
		Prionailurus
			Prionailurus bengalensis	Nocturnal
			Prionailurus planiceps	Nocturnal
			Prionailurus rubiginosus	Nocturnal
			Prionailurus viverrinus	Nocturnal
		Puma
			Puma concolor	Diurnal
			Puma yagouaroundi	Diurnal
		Neofelis
			Neofelis diardi	Nocturnal
			Neofelis nebulosa	Cathemeral
		Panthera
			Panthera leo	Nocturnal
			Panthera onca	Cathemeral
			Panthera pardus	Nocturnal
			Panthera tigris	Nocturnal
			Panthera uncia	Cathemeral
		Otocolobus	Otocolobus manul	Diurnal
	Herpestidae
		Atilax	Atilax paludinosus	Nocturnal
		Bdeogale
			Bdeogale crassicauda	Nocturnal
			Bdeogale jacksoni	Nocturnal
			Bdeogale nigripes	Nocturnal
			Bdeogale omnivora	Nocturnal
		Crossarchus
			Crossarchus alexandri	Diurnal
			Crossarchus ansorgei	Diurnal
			Crossarchus obscurus	Diurnal
			Crossarchus platycephalus	Diurnal
		Cynictis	Cynictis penicillata	Diurnal
		Dologale	Dologale dybowskii	Diurnal
		Helogale
			Helogale hirtula	Diurnal
			Helogale parvula	Diurnal
		Herpestes
			Herpestes brachyurus	Diurnal
			Herpestes edwardsii	Diurnal
			Herpestes flavescens	Diurnal
			Herpestes fuscus	Nocturnal
			Herpestes ichneumon	Diurnal
			Herpestes javanicus	Diurnal
			Herpestes naso	Diurnal
			Herpestes ochraceus	Diurnal
			Herpestes pulverulentus	Diurnal
			Herpestes sanguineus	Diurnal
			Herpestes semitorquatus	Diurnal
			Herpestes smithii	Diurnal
			Herpestes urva	Diurnal
			Herpestes vitticollis	Diurnal
		Ichneumia	Ichneumia albicauda	Nocturnal
		Liberiictis	Liberiictis kuhni	Diurnal
		Mungos
			Mungos gambianus	Diurnal
			Mungos mungo	Diurnal
		Paracynictis	Paracynictis selousi	Nocturnal
		Rhynchogale	Rhynchogale melleri	Nocturnal
		Suricata	Suricata suricatta	Diurnal
	Hyaenidae
		Crocuta	Crocuta crocuta	Nocturnal
		Hyaena
			Hyaena brunnea	Nocturnal
			Hyaena hyaena	Nocturnal
		Proteles	Proteles cristata	Nocturnal
	Nandiniidae
		Nandinia	Nandinia binotata	Nocturnal
	Prionodontidae
		Prionodon
			Prionodon linsang	Nocturnal
			Prionodon pardicolor	Nocturnal
	Viverridae
		Arctictis	Arctictis binturong	Nocturnal
		Arctogalidia	Arctogalidia trivirgata	Nocturnal
		Macrogalidia	Macrogalidia musschenbroekii	Nocturnal
		Paguma	Paguma larvata	Nocturnal
		Paradoxurus
			Paradoxurus hermaphroditus	Nocturnal
			Paradoxurus jerdoni	Nocturnal
			Paradoxurus zeylonensis	Nocturnal
		Chrotogale	Chrotogale owstoni	Nocturnal
		Cynogale	Cynogale bennettii	Nocturnal
		Diplogale	Diplogale hosei	Nocturnal
		Hemigalus	Hemigalus derbyanus	Nocturnal
		Civettictis	Civettictis civetta	Nocturnal
		Genetta
			Genetta abyssinica	Nocturnal
			Genetta angolensis	Nocturnal
			Genetta bourloni	Nocturnal
			Genetta cristata	Crepuscular
			Genetta genetta	Nocturnal
			Genetta johnstoni	Nocturnal
			Genetta maculata	Nocturnal
			Genetta pardina	Nocturnal
			Genetta piscivora	Nocturnal
			Genetta poensis	Nocturnal
			Genetta servalina	Nocturnal
			Genetta thierryi	Nocturnal
			Genetta tigrina	Nocturnal
			Genetta victoriae	Nocturnal
		Poiana
			Poiana leightoni	Nocturnal
			Poiana richardsonii	Nocturnal
		Viverra
			Viverra civettina	Nocturnal
			Viverra megaspila	Nocturnal
			Viverra tangalunga	Nocturnal
			Viverra zibetha	Nocturnal
		Viverricula	Viverricula indica	Nocturnal
Perissodactyla
	Equidae
		Equus
			Equus africanus	Nocturnal
			Equus ferus	Cathemeral
			Equus grevyi	Diurnal
			Equus hemionus	Crepuscular
			Equus kiang	Nocturnal
			Equus quagga	Cathemeral
			Equus zebra	Diurnal
	Rhinocerotidae
		Ceratotherium	Ceratotherium simum	Crepuscular
		Dicerorhinus	Dicerorhinus sumatrensis	Nocturnal
		Diceros	Diceros bicornis	Nocturnal
		Rhinoceros
			Rhinoceros sondaicus	Nocturnal
			Rhinoceros unicornis	Nocturnal
	Tapiridae
		Tapirus
			Tapirus bairdii	Nocturnal
			Tapirus indicus	Nocturnal
			Tapirus pinchaque	Crepuscular
			Tapirus terrestris	Nocturnal
Artiodactyla
	Hippopotamidae
		Hippopotamus	Hippopotamus amphibius	Nocturnal
		Choeropsis	Choeropsis liberiensis	Nocturnal
	Antilocapridae
		Antilocapra	Antilocapra americana	Cathemeral
	Bovidae
		Addax	Addax nasomaculatus	Crepuscular
		Aepyceros	Aepyceros melampus	Diurnal
		Alcelaphus	Alcelaphus buselaphus	Diurnal
		Ammotragus	Ammotragus lervia	Diurnal
		Ammodorcas	Ammodorcas clarkei	Diurnal
		Antidorcas	Antidorcas marsupialis	Cathemeral
		Antilope	Antilope cervicapra	Diurnal
		Arabitragus	Arabitragus jayakari	Cathemeral
		Beatragus	Beatragus hunteri	Crepuscular
		Bison
			Bison bison	Cathemeral
			Bison bonasus	Cathemeral
		Bos
			Bos gaurus	Nocturnal
			Bos javanicus	Cathemeral
			Bos mutus	Diurnal
			Bos sauveli	Nocturnal
		Boselaphus	Boselaphus tragocamelus	Crepuscular
		Bubalus
			Bubalus arnee	Cathemeral
			Bubalus depressicornis	Cathemeral
			Bubalus mindorensis	Cathemeral
			Bubalus quarlesi	Cathemeral
		Budorcas	Budorcas taxicolor	Diurnal
		Capra
			Capra aegagrus	Diurnal
			Capra caucasica	Cathemeral
			Capra cylindricornis	Diurnal
			Capra falconeri	Diurnal
			Capra ibex	Crepuscular
			Capra nubiana	Diurnal
			Capra pyrenaica	Diurnal
			Capra sibirica	Cathemeral
			Capra walie	Crepuscular
		Capricornis
			Capricornis crispus	Diurnal
			Capricornis milneedwardsii	Diurnal
			Capricornis rubidus	Crepuscular
			Capricornis sumatraensis	Crepuscular
			Capricornis swinhoei	Crepuscular
			Capricornis thar	Diurnal
		Cephalophus
			Cephalophus adersi	Diurnal
			Cephalophus callipygus	Diurnal
			Cephalophus dorsalis	Nocturnal
			Cephalophus harveyi	Nocturnal
			Cephalophus jentinki	Nocturnal
			Cephalophus leucogaster	Nocturnal
			Cephalophus natalensis	Diurnal
			Cephalophus niger	Diurnal
			Cephalophus nigrifrons	Diurnal
			Cephalophus ogilbyi	Diurnal
			Cephalophus rufilatus	Diurnal
			Cephalophus silvicultor	Cathemeral
			Cephalophus spadix	Nocturnal
			Cephalophus weynsi	Diurnal
			Cephalophus zebra	Diurnal
		Connochaetes
			Connochaetes gnou	Nocturnal
			Connochaetes taurinus	Nocturnal
		Damaliscus
			Damaliscus lunatus	Diurnal
			Damaliscus pygargus	Diurnal
		Dorcatragus	Dorcatragus megalotis	Diurnal
		Eudorcas
			Eudorcas albonotata	Diurnal
			Eudorcas rufifrons	Crepuscular
			Eudorcas thomsonii	Diurnal
		Gazella
			Gazella bennettii	Nocturnal
			Gazella cuvieri	Nocturnal
			Gazella dorcas	Nocturnal
			Gazella gazella	Diurnal
			Gazella leptoceros	Nocturnal
			Gazella spekei	Crepuscular
			Gazella subgutturosa	Crepuscular
		Hemitragus	Hemitragus jemlahicus	Nocturnal
		Hippotragus
			Hippotragus equinus	Diurnal
			Hippotragus niger	Cathemeral
		Kobus
			Kobus ellipsiprymnus	Diurnal
			Kobus kob	Diurnal
			Kobus leche	Diurnal
			Kobus megaceros	Diurnal
			Kobus vardonii	Diurnal
		Litocranius	Litocranius walleri	Diurnal
		Madoqua
			Madoqua guentheri	Diurnal
			Madoqua kirkii	Cathemeral
			Madoqua piacentinii	Cathemeral
			Madoqua saltiana	Nocturnal
		Nanger
			Nanger dama	Diurnal
			Nanger granti	Diurnal
			Nanger soemmerringii	Diurnal
		Neotragus
			Neotragus batesi	Cathemeral
			Neotragus pygmaeus	Nocturnal
		Nilgiritragus	Nilgiritragus hylocrius	Cathemeral
		Oreamnos	Oreamnos americanus	Nocturnal
		Oreotragus	Oreotragus oreotragus	Diurnal
		Ourebia	Ourebia ourebi	Cathemeral
		Ovibos	Ovibos moschatus	Diurnal
		Ovis
			Ovis ammon	Diurnal
			Ovis canadensis	Diurnal
			Ovis dalli	Diurnal
			Ovis nivicola	Diurnal
			Ovis orientalis	Diurnal
		Oryx
			Oryx beisa 4	Cathemeral
			Oryx dammah	Nocturnal
			Oryx gazella	Diurnal
			Oryx leucoryx	Diurnal
		Pantholops	Pantholops hodgsonii	Diurnal
		Pelea	Pelea capreolus	Diurnal
		Procapra
			Procapra gutturosa	Diurnal
			Procapra picticaudata	Crepuscular
			Procapra przewalskii	Diurnal
		Philantomba
			Philantomba maxwellii	Diurnal
			Philantomba monticola	Diurnal
		Pseudois
			Pseudois nayaur	Diurnal
			Pseudois schaeferi	Diurnal
		Pseudoryx	Pseudoryx nghetinhensis	Diurnal
		Raphicerus
			Raphicerus campestris	Cathemeral
			Raphicerus melanotis	Nocturnal
			Raphicerus sharpei	Nocturnal
		Redunca
			Redunca arundinum	Cathemeral
			Redunca fulvorufula	Cathemeral
			Redunca redunca	Nocturnal
		Rupicapra
			Rupicapra pyrenaica	Diurnal
			Rupicapra rupicapra	Crepuscular
		Saiga	Saiga tatarica	Diurnal
		Syncerus	Syncerus caffer	Nocturnal
		Sylvicapra	Sylvicapra grimmia	Diurnal
		Tetracerus	Tetracerus quadricornis	Nocturnal
		Tragelaphus
			Tragelaphus angasii	Crepuscular
			Tragelaphus buxtoni	Nocturnal
			Tragelaphus derbianus	Nocturnal
			Tragelaphus eurycerus	Nocturnal
			Tragelaphus imberbis	Nocturnal
			Tragelaphus oryx	Cathemeral
			Tragelaphus scriptus	Nocturnal
			Tragelaphus spekii	Cathemeral
			Tragelaphus strepsiceros	Cathemeral
	Cervidae
		Odocoileus
			Odocoileus hemionus	Crepuscular
			Odocoileus virginianus	Crepuscular
		Blastocerus	Blastocerus dichotomus	Diurnal
		Ozotoceros	Ozotoceros bezoarticus	Diurnal
		Hippocamelus
			Hippocamelus antisensis	Diurnal
			Hippocamelus bisulcus	Crepuscular
		Mazama
			Mazama americana	Nocturnal
			Mazama bororo	Nocturnal
			Mazama bricenii	Cathemeral
			Mazama chunyi	Crepuscular
			Mazama gouazoubira	Cathemeral
			Mazama nana 1	Cathemeral
			Mazama nemorivaga	Diurnal
			Mazama pandora	Crepuscular
			Mazama rufina	Nocturnal
			Mazama temama	Cathemeral
		Pudu
			Pudu mephistophiles	Nocturnal
			Pudu puda	Crepuscular
		Rangifer	Rangifer tarandus	Diurnal
		Capreolus
			Capreolus capreolus	Diurnal
			Capreolus pygargus	Diurnal
		Hydropotes	Hydropotes inermis	Crepuscular
		Alces
			Alces alces	Diurnal
			Alces americanus	Crepuscular
		Elaphodus	Elaphodus cephalophus	Crepuscular
		Muntiacus
			Muntiacus atherodes	Diurnal
			Muntiacus crinifrons	Cathemeral
			Muntiacus feae	Nocturnal
			Muntiacus gongshanensis	Crepuscular
			Muntiacus montanus	Cathemeral
			Muntiacus muntjak	Diurnal
			Muntiacus puhoatensis	Cathemeral
			Muntiacus putaoensis	Cathemeral
			Muntiacus reevesi	Diurnal
			Muntiacus rooseveltorum	Cathemeral
			Muntiacus truongsonensis	Cathemeral
			Muntiacus vaginalis	Crepuscular
			Muntiacus vuquangensis	Diurnal
		Dama
			Dama dama	Diurnal
			Dama mesopotamica	Nocturnal
		Axis
			Axis axis	Crepuscular
			Axis calamianensis	Diurnal
			Axis kuhlii	Nocturnal
			Axis porcinus	Crepuscular
		Rucervus
			Rucervus duvaucelii	Diurnal
			Rucervus eldii	Crepuscular
		Elaphurus	Elaphurus davidianus	Diurnal
		Cervus
			Cervus elaphus	Diurnal
			Cervus nippon	Crepuscular
		Rusa
			Rusa alfredi	Nocturnal
			Rusa marianna	Nocturnal
			Rusa timorensis	Diurnal
			Rusa unicolor	Nocturnal
	Giraffidae
		Giraffa	Giraffa camelopardalis	Crepuscular
		Okapia	Okapia johnstoni	Diurnal
	Moschidae
		Moschus
			Moschus anhuiensis	Nocturnal
			Moschus berezovskii	Nocturnal
			Moschus chrysogaster	Nocturnal
			Moschus cupreus	Nocturnal
			Moschus fuscus	Nocturnal
			Moschus leucogaster	Nocturnal
			Moschus moschiferus	Nocturnal
	Tragulidae
		Tragulus
			Tragulus javanicus	Nocturnal
			Tragulus kanchil	Diurnal
			Tragulus napu	Nocturnal
			Tragulus nigricans	Nocturnal
			Tragulus versicolor	Nocturnal
			Tragulus williamsoni	Nocturnal
		Moschiola
			Moschiola indica	Nocturnal
			Moschiola kathygre	Nocturnal
			Moschiola meminna	Nocturnal
		Hyemoschus	Hyemoschus aquaticus	Nocturnal
	Suidae
		Babyrousa
			Babyrousa babyrussa	Diurnal
			Babyrousa celebensis	Diurnal
			Babyrousa togeanensis	Diurnal
		Hylochoerus	Hylochoerus meinertzhageni	Diurnal
		Phacochoerus
			Phacochoerus aethiopicus	Diurnal
			Phacochoerus africanus	Diurnal
		Porcula	Porcula salvania	Diurnal
		Potamochoerus
			Potamochoerus larvatus	Nocturnal
			Potamochoerus porcus	Nocturnal
		Sus
			Sus ahoenobarbus	Crepuscular
			Sus barbatus	Diurnal
			Sus bucculentus	Nocturnal
			Sus cebifrons	Nocturnal
			Sus celebensis	Diurnal
			Sus oliveri	Nocturnal
			Sus philippensis	Nocturnal
			Sus scrofa	Nocturnal
			Sus verrucosus	Nocturnal
	Tayassuidae
		Catagonus	Catagonus wagneri	Diurnal
		Pecari
			Pecari maximus	Nocturnal
			Pecari tajacu	Diurnal
		Tayassu	Tayassu pecari	Diurnal
	Camelidae
		Camelus	Camelus ferus	Diurnal
		Lama	Lama guanicoe	Diurnal
		Vicugna	Vicugna vicugna	Diurnal
